# Supplementary material for: High Levels of Sequence Diversity in the 5′ UTRs of Human-Specific L1 Elements
Source: Comp Funct Genomics. 2012 Feb 7;2012:129416. doi: 10.1155/2012/129416 (PMC3286893; doi:10.1155/2012/129416)
Supplement: Supplementary file 1 — Supplementary Table 1: The genomic information of 443 full-length L1 elements in the human genome was summarized. Supplementary Table 2: Age of chimpanzee-specific L1 elements was estimated by using the NETWORK 4.6 (http://www.fluxus-engineering.com/sharenet.htm) software. For this calculation, we used 0.15% per site per myr as the nucleotide mutation rate. [file 129416.f1.xls]

## Sheet: Supplementary table 1
Supplementary table 1. The 443 full-length L1 elements in the human genome
Group	Locus	Position ( hg17 )	Position ( hg19 )	Subfamily	TSD length (bp)
L1PA3	#SY123	chr1:70060016-70066659	chr1:70347995-70354638	L1PA3-1A	14
	#SY556	chr4:93064052-93070701	chr4:92706874-9271352	L1PA3-1A	18
	#SY620	chr4:65746332-65752992	chr4:65917566-65924226	L1PA3-1Aa	10
	#SY668	chr5:30853535-30860171	chr5:30817778-30824414	L1PA3-1Aa	12
	#SY45	chr1:174334391-174341071	chr1:177602734-177609414	L1PA3-1B	17
	#SY67	chr1:96781648-96788273	chr1:97069627-97076252	L1PA3-1B	12
	#SY201	chr2:196063126-196069787	chr2:196237620-196244281	L1PA3-1B	18
	#SY237	chr2:122519715-122526369	chr2:122803485-122810139	L1PA3-1B	15
	#SY395	chr3:26799282-26805956	chr3:26824278-26830952	L1PA3-1B	19
	#SY500	chr4:160987966-160994634	chr4:160630361-160637029	L1PA3-1B	11
	#SY539	chr4:159362683-159369341	chr4:159005078-159011736	L1PA3-1B	18
	#SY585	chr4:176074054-176080675	chr4:171703805-171710483	L1PA3-1B	19
	#SY650	chr4:172078535-172085213	chr4:175699324-175705945	L1PA3-1B	9
	#SY690	chr5:38205048-38211734	chr5:38169291-38175977	L1PA3-1B	11
	#SY755	chr5:170443273-170449897	chr5:170510668-170517292	L1PA3-1B	14
	#SY796	chr5:58725991-58732634	chr5:58690234-58696877	L1PA3-1B	16
	#SY806	chr5:62130261-62136893	chr5:62094505-62101137	L1PA3-1B	14
	#SY845	chr6:86787615-86794270	chr6:86730896-86737551	L1PA3-1B	17
	#SY889	chr6:91813254-91819925	chr6:91756533-91763204	L1PA3-1B	12
	#SY1026	chr7:14125812-14132455	chr7:14352572-14359215	L1PA3-1B	16
	#SY1091	chr8:16845532-16852215	chr8:16801161-16807844	L1PA3-1B	16
	#SY1098	chr8:132716288-132722888	chr8:132647106-132653706	L1PA3-1B	15
	#SY1130	chr8:119798840-119805585	chr8:119729659-119736404	L1PA3-1B	11
	#SY1146	chr8:120240518-120247143	chr8:120171337-120177962	L1PA3-1B	14
	#SY1226	chr9:28337819-28344456	chr9:28347819-28354456	L1PA3-1B	15
	#SY1400	chr11:128713681-128720358	chr11:129208471-129215148	L1PA3-1B	18
	#SY1420	chr12:65258029-65264757	chr12:66971762-66978490	L1PA3-1B	14
	#SY1480	chr12:40346063-40358772	chr12:42060096-42066131	L1PA2-1B	16
	#SY1487	chr12:54163749-54170411	chr12:55877482-55884144	L1PA3-1B	16
	#SY1498	chr13:50453878-50460504	chr13:51555877-51562503	L1PA3-1B	15
	#SY1521	chr13:39828117-39834796	chr13:40930117-40936796	L1PA3-1B	10
	#SY1526	chr13:36722167-36728824	chr13:37824167-37830824	L1PA3-1B	13
	#SY1536	chr13:37294120-37300754	chr13:38396120-38402754	L1PA3-1B	16
	#SY1538	chr13:48624340-48630984	chr13:49726339-49732983	L1PA3-1B	11
	#SY1553	chr13:95776136-95782782	chr13:96978135-96984781	L1PA3-1B	9
	#SY1554	chr13:47253708-47260341	chr13:48355707-48362340	L1PA3-1B	15
	#SY1587	chr14:48632856-48639515	chr14:49563106-49569765	L1PA3-1B	17
	#SY1588	chr14:43237284-43243927	chr14:44167534-44174177	L1PA3-1B	18
	#SY1605	chr14:71379126-71385789	chr14:72309373-72316036	L1PA3-1B	14
	#SY1717	chr17:64506558-64513196	chr17:66994963-67001601	L1PA3-1B	12
	#SY145	chr2:53725497-53732147	chr2:53813846-53820496	L1PA3-1Ba	13
	#SY673	chr5:97909947-97916604	chr5:97882047-97888704	L1PA3-1Ba	18
	#SY692	chr5:65714034-65720665	chr5:65678278-65684909	L1PA3-1Ba	16
	#SY813	chr5:105788688-105795297	chr5:105760789-105767398	L1PA3-1Ba	16
	#SY838	chr6:8715406-8722065	chr6:8770407-8777066	L1PA3-1Ba	12
	#SY886	chr6:115602775-115609385	chr6:115496082-115502692	L1PA3-1Ba	9
	#SY950	chr7:146040209-146046860	chr7:146602561-146609212	L1PA3-1Ba	17
	#SY1006	chr7:109791215-109797881	chr7:110197264-110203930	L1PA3-1Ba	9
	#SY1096	chr8:64872202-64878864	chr8:64709648-64716310	L1PA3-1Ba	13
	#SY1189	chr9:119462840-119469501	chr9:122383286-122389947	L1PA3-1Ba	16
	#SY1450	chr12:62875317-62881976	chr12:64589050-64595709	L1PA3-1Ba	15
	#SY1623	chr14:56203683-56210338	chr14:57133930-57140585	L1PA3-1Ba	17
	#SY1710	chr16:60392555-60399226	chr16:61835054-61841725	L1PA3-1Ba	14
	#SY35	chr1:165952147-165958799	chr1:169220489-169227141	L1PA3-1Bb	13
	#SY199	chr2:211909241-211915877	chr2:212083735-212090371	L1PA3-1Bb	10
	#SY486	chr4:189854261-189860907	chr4:189479112-189485758	L1PA3-1Bb	17
	#SY513	chr4:64226691-64233332	chr4:64397925-64404566	L1PA3-1Bb	14
	#SY586	chr4:165379195-165385847	chr4:165021590-165028242	L1PA3-1Bb	13
	#SY874	chr6:57530747-57537397	chr6:57422788-57429438	L1PA3-1Bb	18
	#SY916	chr6:125088224-125094862	chr6:125046525-125053163	L1PA3-1Bb	18
	#SY944	chr7:32495230-32501881	chr7:32721990-32728641	L1PA3-1Bb	15
	#SY1053	chr8:62190155-62196834	chr8:62027601-62034280	L1PA3-1Bb	17
	#SY1152	chr8:78162890-78169528	chr8:78000335-78006973	L1PA3-1Bb	15
	#SY1236	chr9:80585834-80592470	chr9:83356280-83362916	L1PA3-1Bb	11
	#SY1418	chr11:7838844-7845487	chr11:7882268-7888911	L1PA3-1Bb	18
	#SY1429	chr12:126103724-126110363	chr12:127578844-127585483	L1PA3-1Bb	16
	#SY1489	chr12:56789008-56795678	chr12:58502741-58509411	L1PA3-1Bb	17
	#SY1530	chr13:81517176-81523840	chr13:82619175-82625839	L1PA3-1Bb	11
	#SY1545	chr13:95184774-95191349	chr13:96386773-96393348	L1PA3-1Bb	10
	#SY1597	chr14:24742945-24749921	chr14:25673105-25680081	L1PA3-1Bb	8
	#SY1660	chr15:51214622-51221273	chr15:53427330-53433981	L1PA3-1Bb	9
	#SY143	chr2:166413357-166420029	chr2:166587850-166594522	L1PA2-1A	17
	#SY159	chr2:122819473-122826431	chr2:123103243-123110201	L1PA2-1A	10
	#SY209	chr2:135241506-135248192	chr2:135407774-135414460	L1PA2-1A	15
	#SY227	chr2:212578453-212585099	chr2:212752947-212759593	L1PA2-1A	13
	#SY238	chr2:195757448-195764090	chr2:195931942-195938584	L1PA2-1A	16
	#SY245	chr2:72202446-72209100	chr2:72290791-72297445	L1PA2-1A	17
	#SY246	chr2:18114610-18121231	chr2:18192982-18199603	L1PA2-1A	12
	#SY331	chr3:156669238-156675884	chr3:155186536-155193182	L1PA2-1A	16
	#SY349	chr3:22817550-22824202	chr3:22842546-22849198	L1PA2-1A	12
	#SY376	chr3:55145076-55151722	chr3:55170036-55176682	L1PA2-1A	17
	#SY441	chr3:123243149-123249791	chr3:121760459-121767101	L1PA2-1A	14
	#SY455	chr4:54035512-54042152	chr4:54194584-54201224	L1PA2-1A	7
	#SY506	chr4:26747799-26754468	chr4:27072758-27078199	L1PA2-1A	15
	#SY548	chr4:128928678-128935312	chr4:128571073-128577707	L1PA2-1A	6
	#SY557	chr4:176315026-176321938	chr4:175940296-175947208	L1PA2-1A	14
	#SY730	chr5:169599066-169605697	chr5:169666488-169673119	L1PA2-1A	15
	#SY737	chr5:151436286-151442941	chr5:151456093-151462748	L1PA2-1A	8
	#SY743	chr5:97171076-97177715	chr5:97145320-97151959	L1PA2-1A	10
	#SY884	chr6:141928451-141935268	chr6:141886758-141893575	L1PA2-1A	20
	#SY945	chr7:29392467-29399113	chr7:29619227-29625873	L1PA2-1A	15
	#SY1017	chr7:145148015-145154659	chr7:145710367-145717011	L1PA2-1A	12
	#SY1221	chr9:17274703-17281191	chr9:17284703-17291191	L1PA2-1A	18
	#SY1228	chr9:100532233-100538896	chr9:103452678-103459341	L1PA2-1A	15
	#SY1255	chr10:25575945-25582588	chr10:25535939-25542582	L1PA2-1A	13
	#SY1270	chr10:64032200-64038837	chr10:64362194-64368831	L1PA2-1A	9
	#SY1279	chr10:117111725-117118356	chr10:117121735-117128366	L1PA2-1A	16
	#SY1297	chr10:11813141-11819863	chr10:11773135-11779857	L1PA2-1A	14
	#SY1328	chr11:99784665-99791327	chr11:100279455-100286117	L1PA2-1A	5
	#SY1357	chr11:75136996-75143643	chr11:75459348-75465995	L1PA2-1A	14
	#SY1398	chr11:99827479-99834163	chr11:100322269-100328953	L1PA2-1A	21
	#SY1453	chr12:72074547-72081172	chr12:73788280-73794905	L1PA2-1A	11
	#SY1519	chr13:106379377-106386028	chr13:107581376-107588027	L1PA2-1A	10
	#SY1529	chr13:18575552-18582179	chr13:19677552-19684179	L1PA2-1A	15
	#SY1656	chr15:92019318-92025976	chr15:94218314-94224972	L1PA2-1A	15
	#SY1736	chr17:56313283-56319932	chr17:58958501-58965150	L1PA2-1A	15
L1PA2	#SY3	chr1:58445975-58453362	chr1:58734354-58741022	L1PA2-1B	18
	#SY48	chr1:58303841-58310495	chr1:58591820-58598474	L1PA2-1B	16
	#SY49	chr1:175015285-175021919	chr1:178283628-178290262	L1PA2-1B	11
	#SY60	chr1:145832050-145838702	chr1:149052458-149059110	L1PA2-1B	17
	#SY68	chr1:69100882-69107516	chr1:69388861-69395495	L1PA2-1B	16
	#SY84	chr1:59825140-59831786	chr1:60113119-60119765	L1PA2-1B	16
	#SY189	chr2:43798928-43805605	chr2:43887277-43893954	L1PA2-1B	16
	#SY248	chr2:143597032-143603679	chr2:143763300-143769947	L1PA2-1B	14
	#SY328	chr3:104421668-104428310	chr3:102938978-102945620	L1PA2-1B	17
	#SY342	chr3:138834945-138841583	chr3:137352247-137358885	L1PA2-1B	11
	#SY394	chr3:147127945-147134578	chr3:145645247-145651880	L1PA2-1B	14
	#SY407	chr3:156319625-156326238	chr3:154836923-154843536	L1PA2-1B	3
	#SY416	chr3:75251388-75258034	chr3:75168698-75175344	L1PA2-1B	12
	#SY698	chr5:130095368-130102049	chr5:130067469-130074150	L1PA2-1B	17
	#SY744	chr5:21142969-21149638	chr5:21107212-21113881	L1PA2-1B	13
	#SY777	chr5:25149309-25155945	chr5:25113552-25120188	L1PA2-1B	15
	#SY848	chr6:113240602-113247240	chr6:113133909-113140547	L1PA2-1B	16
	#SY1004	chr7:110679413-110686033	chr7:111085462-111092082	L1PA2-1B	15
	#SY1182	chr9:22338509-22345184	chr9:22348509-22355184	L1PA2-1B	15
	#SY1233	chr9:105417689-105424344	chr9:108338134-108344789	L1PA2-1B	17
	#SY1280	chr10:127623482-127630112	chr10:127633492-127640122	L1PA2-1B	14
	#SY1284	chr10:22452525-22459189	chr10:22412519-22419183	L1PA2-1B	15
	#SY1308	chr10:79517905-79524539	chr10:79847899-79854533	L1PA2-1B	10
	#SY1349	chr11:21993830-22000450	chr11:22037254-22043874	L1PA2-1B	10
	#SY1480	chr12:40346353-40352408	chr12:42060096-42066131	L1PA2-1B	16
	#SY1492	chr13:100148019-100154715	chr13:101350018-101356714	L1PA2-1B	16
	#SY1511	chr13:45116848-45123499	chr13:46218847-46225498	L1PA2-1B	15
	#SY1525	chr13:41896705-41903355	chr13:42998705-43005355	L1PA2-1B	11
	#SY1579	chr14:29902182-29908824	chr14:30832431-30839073	L1PA2-1B	14
	#SY1631	chr15:83777888-83784531	chr15:85976884-85983527	L1PA2-1B	9
	#SY1680	chr16:74413037-74419691	chr16:75855536-75862190	L1PA2-1B	11
	#SY1829	chr20:58290-64952	chr20:110290-116952	L1PA2-1B	11
	#SY1838	chr21:15220966-15227608	chr21:16299095-16305737	L1PA2-1B	10
	#SY23	chr1:238534590-238541239	chr1:242208549-242215198	L1PA2-1C	16
	#SY26	chr1:88519231-88525896	chr1:88807210-88813875	L1PA2-1C	15
	#SY73	chr1:170933769-170940397	chr1:174202112-174208740	L1PA2-1C	8
	#SY343	chr3:193349511-193356130	chr3:191866809-191873428	L1PA2-1C	17
	#SY404	chr3:90089357-90095992	chr3:75140811-75147483	L1PA2-1C	16
	#SY373	chr3:75223501-75230173	chr3:90006667-90013302	L1PA2-1C	15
	#SY531	chr4:138774730-138781346	chr4:138417125-138423741	L1PA2-1C	13
	#SY683	chr5:42770443-42776932	chr5:42734686-42741175	L1PA2-1C	16
	#SY701	chr5:57883539-57890182	chr5:57847782-57854425	L1PA2-1C	15
	#SY843	chr6:10073970-10080588	chr6:9965984-9972602	L1PA2-1C	16
	#SY866	chr6:89991403-89998054	chr6:89934684-89941335	L1PA2-1C	14
	#SY885	chr6:45744755-45751434	chr6:45636777-45643456	L1PA2-1C	15
	#SY1014	chr7:109940704-109947368	chr7:110346753-110353417	L1PA2-1C	15
	#SY1231	chr9:14653680-14660345	chr9:14663680-14670345	L1PA2-1C	14
	#SY1668	chr15:71587519-71594182	chr15:73800466-73807129	L1PA2-1C	16
	#SY1670	chr15:56204914-56211558	chr15:58417622-58424266	L1PA2-1C	10
	#SY1720	chr17:29643271-29649899	chr17:32619158-32625786	L1PA2-1C	15
	#SY1982	chrX:110637750-110644427	chrX:110831605-110838282	L1PA2-1C	21
	#SY369	chr3:138656189-138662835	chr3:137173491-137180137	L1PA2-1D	13
	#SY508	chr4:10912812-10919443	chr4:11236543-11243174	L1PA2-1D	15
	#SY1368	chr11:99851362-99858020	chr11:100346156-100352810	L1PA2-1D	15
	#SY1373	chr11:88685729-88692388	chr11:89046081-89052740	L1PA2-1D	16
	#SY1428	chr12:43630699-43637338	chr12:45344432-45351071	L1PA2-1D	11
	#SY1615	chr14:25317576-25324233	chr14:26247736-26254393	L1PA2-1D	16
	#SY72	chr1:219940359-219946992	chr1:223568580-223575213	L1PA2-1Da	14
	#SY169	chr2:134501476-134508136	chr2:134667744-134674404	L1PA2-1Da	8
	#SY253	chr2:222839512-222846172	chr2:223014007-223020667	L1PA2-1Da	15
	#SY334	chr3:58774780-58783662	chr3:58799740-58808622	L1PA2-1Da	6
	#SY344	chr3:63096669-63103315	chr3:63121629-63128275	L1PA2-1Da	16
	#SY393	chr3:193939385-193946049	chr3:192456683-192463347	L1PA2-1Da	16
	#SY400	chr3:19871232-19877872	chr3:19896228-19902868	L1PA2-1Da	18
	#SY414	chr3:4269622-4276270	chr3:4294622-4301270	L1PA2-1Da	13
	#SY536	chr4:128206704-128213342	chr4:127849099-127855737	L1PA2-1Da	9
	#SY607	chr4:11056333-11062984	chr4:11380064-11386715	L1PA2-1Da	17
	#SY759	chr5:80947352-80954010	chr5:80911596-80918254	L1PA2-1Da	13
	#SY767	chr5:136407933-136414561	chr5:136380034-136386662	L1PA2-1Da	17
	#SY844	chr6:104263282-104269931	chr6:104156589-104163238	L1PA2-1Da	15
	#SY875	chr6:105043634-105050281	chr6:104936941-104943588	L1PA2-1Da	17
	#SY953	chr7:135555893-135562542	chr7:136098638-136105287	L1PA2-1Da	11
	#SY1029	chr7:32510245-32516705	chr7:32737005-32743465	L1PA2-1Da	13
	#SY1043	chr7:7277651-7284316	chr7:7504411-7511076	L1PA2-1Da	14
	#SY1070	chr8:98376683-98383361	chr8:98307507-98314185	L1PA2-1Da	18
	#SY1101	chr8:130233253-130239895	chr8:130164071-130170713	L1PA2-1Da	13
	#SY1127	chr8:89229878-89236536	chr8:89160762-89167420	L1PA2-1Da	17
	#SY1132	chr8:85494038-85500681	chr8:85331483-85338126	L1PA2-1Da	14
	#SY1282	chr10:110973063-110979691	chr10:110983073-110989701	L1PA2-1Da	9
	#SY1300	chr10:108594016-108601136	chr10:108604026-108611146	L1PA2-1Da	14
	#SY1355	chr11:93409096-93416004	chr11:93769448-93776356	L1PA2-1Da	16
	#SY1437	chr12:104524193-104530828	chr12:106021726-106028361	L1PA2-1Da	10
	#SY1514	chr13:58144423-58151095	chr13:59246422-59253094	L1PA2-1Da	11
	#SY1542	chr13:66209307-66215945	chr13:67311306-67317944	L1PA2-1Da	15
	#SY1586	chr14:81883550-81889965	chr14:82813797-82820212	L1PA2-1Da	9
	#SY1607	chr14:59482666-59489303	chr14:60412913-60419550	L1PA2-1Da	12
	#SY1659	chr15:69253210-69259873	chr15:71466156-71472819	L1PA2-1Da	14
	#SY1681	chr16:60373170-60379806	chr16:61815669-61822305	L1PA2-1Da	15
	#SY1827	chr20:21815984-21822648	chr20:21867984-21874648	L1PA2-1Da	10
	#SY1833	chr20:41876202-41882878	chr20:42442788-42449464	L1PA2-1Da	15
	#SY1896	chrX:129376572-129383222	chrX:129651037-129657687	L1PA2-1Da	17
	#SY1901	chrX:63299174-63305807	chrX:63516153-63522786	L1PA2-1Da	13
	#SY1942	chrX:147964888-147971532	chrX:148259390-148266034	L1PA2-1Da	25
	#SY1989	chrY:14108980-14115623	chrY:15670849-15677492	L1PA2-1Da	20
	#SY230	chr2:158050243-158056885	chr2:158224735-158231377	L1Pa2-1Db	10
	#SY278	chr2:129332472-129339135	chr2:129616242-129622905	L1Pa2-1Db	15
	#SY338	chr3:142958369-142964999	chr3:141475671-141482301	L1Pa2-1Db	10
	#SY542	chr4:182704902-182711532	chr4:182329753-182336383	L1Pa2-1Db	10
	#SY644	chr4:165629195-165635772	chr4:165271590-165278167	L1Pa2-1Db	12
	#SY732	chr5:19196888-19203523	chr5:19161131-19167766	L1Pa2-1Db	14
	#SY1106	chr8:88402839-88409478	chr8:88333723-88340362	L1Pa2-1Db	7
	#SY1455	chr12:68692806-68699459	chr12:70406539-70413192	L1Pa2-1Db	7
	#SY1458	chr12:95211877-95218510	chr12:96709409-96716042	L1Pa2-1Db	13
	#SY1518	chr13:38472664-38479332	chr13:39574664-39581332	L1Pa2-1Db	7
	#SY1900	chrX:78988125-78994771	chrX:79181980-79188626	L1Pa2-1Db	17
	#SY1866	chrX:19717733-19724382	chrX:19958076-19964725	L1Pa2-1Db	14
	#SY1910	chrX:47399027-47405659	chrX:47642773-47649405	L1Pa2-1Db	10
	#SY50	chr1:48327615-48334253	chr1:48615595-48622233	L1PA2-1E	11
	#SY56	chr1:189201060-189207706	chr1:192469403-192476049	L1PA2-1E	11
	#SY86	chr1:79022821-79029	chr1:79310800-79317468	L1PA2-1E	9
	#SY183	chr2:125066447-125073094	chr2:125350217-125356864	L1PA2-1E	11
	#SY242	chr2:166167637-166174283	chr2:166342130-166348776	L1PA2-1E	11
	#SY244	chr2:23359072-23365736	chr2:23447420-23454084	L1PA2-1E	14
	#SY249	chr2:14938474-14945117	chr2:14987876-14994519	L1PA2-1E	14
	#SY251	chr2:174389313-174395941	chr2:174563806-174570434	L1PA2-1E	16
	#SY303	chr2:159204325-159211000	chr2:159378817-159385492	L1PA2-1E	16
	#SY360	chr3:24103635-24113972	chr3:24130638-24137296	L1PA2-1E	13
	#SY367	chr3:21999350-22005997	chr3:22024346-22030993	L1PA2-1E	13
	#SY428	chr3:53374050-53380700	chr3:53399010-53405660	L1PA2-1E	15
	#SY439	chr3:159834699-159841331	chr3:158351997-158358629	L1PA2-1E	19
	#SY629	chr4:65982469-65989067	chr4:66153703-66160301	L1PA2-1E	16
	#SY666	chr5:131877242-131883886	chr5:131849343-131855987	L1PA2-1E	15
	#SY715	chr5:7246574-7253243	chr5:7193574-7200243	L1PA2-1E	15
	#SY736	chr5:64495289-64501944	chr5:64459533-64466188	L1PA2-1E	13
	#SY742	chr5:78198076-78204707	chr5:78162320-78168951	L1PA2-1E	15
	#SY747	chr5:64040315-64046957	chr5:64004559-64011201	L1PA2-1E	10
	#SY785	chr5:151566824-151573389	chr5:151586631-151593196	L1PA2-1E	17
	#SY869	chr6:100377879-100384529	chr6:100271158-100277808	L1PA2-1E	16
	#SY891	chr6:87572791-87579430	chr6:87516072-87522711	L1PA2-1E	16
	#SY970	chr7:56426390-56433024	chr7:56652181-56658815	L1PA2-1E	11
	#SY984	chr7:25415582-25422208	chr7:25642342-25648968	L1PA2-1E	15
	#SY1082	chr8:129972623-129979262	chr8:129903441-129910080	L1PA2-1E	10
	#SY1087	chr8:136340217-136346868	chr8:136271035-136277686	L1PA2-1E	9
	#SY1111	chr8:26308729-26315354	chr8:26252812-26259437	L1PA2-1E	14
	#SY1139	chr8:124940671-124947860	chr8:124871490-124878679	L1PA2-1E	12
	#SY1260	chr10:113333364-113340023	chr10:113343374-113350033	L1PA2-1E	12
	#SY1268	chr10:109863370-109870055	chr10:109873380-109880065	L1PA2-1E	14
	#SY1421	chr12:105367823-105374456	chr12:106865356-106871989	L1PA2-1E	12
	#SY1432	chr12:38658071-38664707	chr12:40371804-40378440	L1PA2-1E	9
	#SY1462	chr12:111521405-111528048	chr12:113058685-113065328	L1PA2-1E	12
	#SY1472	chr12:60621178-60627839	chr12:62334911-62341572	L1PA2-1E	11
	#SY1599	chr14:26168001-26174661	chr14:27098161-27104821	L1PA2-1E	16
	#SY1641	chr15:84872015-84878662	chr15:87071011-87077658	L1PA2-1E	16
	#SY1663	chr15:95609503-95616155	chr15:97808499-97815151	L1PA2-1E	15
	#SY1837	chr21:35787635-35794279	chr21:36865765-36872409	L1PA2-1E	12
	#SY1865	chrX:54673417-54680170	chrX:54790396-54797149	L1PA2-1E	12
	#SY1898	chrX:42503560-42510196	chrX:42747306-42753942	L1PA2-1E	15
L1HS-1AB	#SY261	chr2:237073982-237080642	chr2:237291982-237298642	L1HS-1A	10
	#SY284	chr2:205681005-205687654	chr2:205855499-205862148	L1HS-1A	16
	#SY398	chr3:63172128-63178741	chr3:63197088-63203701	L1HS-1A	15
	#SY452	chr4:101278565-101285206	chr4:100921387-100928028	L1HS-1A	17
	#SY529	chr4:147628468-147635127	chr4:147270863-147277522	L1HS-1A	10
	#SY657	chr4:56325943-56332584	chr4:56485015-56491656	L1HS-1A	17
	#SY43	chr1:172956542-172963220	chr1:176224885-176231563	L1HS-1B	18
	#SY90	chr1:72065595-72072258	chr1:72353574-72360237	L1HS-1B	14
	#SY94	chr1:93967894-93974573	chr1:94256158-94262252	L1HS-1B	15
	#SY188	chr2:60222139-60228783	chr2:60310488-60317132	L1HS-1B	11
	#SY204	chr2:124613272-124619954	chr2:124897042-124903724	L1HS-1B	12
	#SY294	chr2:119369260-119375910	chr2:119653030-119659680	L1HS-1B	14
	#SY321	chr3:34429325-34435981	chr3:34454321-34460977	L1HS-1B	13
	#SY353	chr3:18946664-18953345	chr3:18971660-18978341	L1HS-1B	17
	#SY357	chr3:137680309-137686966	chr3:136197611-136204268	L1HS-1B	15
	#SY489	chr4:27053259-27059922	chr4:27376990-27383653	L1HS-1B	12
	#SY558	chr4:47894605-47901241	chr4:48053677-48060313	L1HS-1B	16
	#SY699	chr5:39823195-39829860	chr5:39787438-39794103	L1HS-1B	13
	#SY748	chr5:74973500-74980164	chr5:74937744-74944408	L1HS-1B	15
	#SY927	chr6:116387572-116394246	chr6:116280879-116287553	L1HS-1B	15
	#SY1074	chr8:96633362-96639981	chr8:96564186-96570805	L1HS-1B	6
	#SY1102	chr8:40408550-40415655	chr8:40289393-40296498	L1HS-1B	16
	#SY1113	chr8:8365471-8372134	chr8:8328061-8334724	L1HS-1B	10
	#SY1144	chr8:4699017-4705652	chr8:4711609-4718244	L1HS-1B	16
	#SY1265	chr10:15997430-16004080	chr10:15957424-15964074	L1HS-1B	13
	#SY1471	chr12:91209926-91216568	chr12:92707458-92714100	L1HS-1B	9
	#SY1548	chr13:51741474-51748105	chr13:52843473-52850104	L1HS-1B	11
	#SY1575	chr14:51330760-51337423	chr14:52261010-52267673	L1HS-1B	14
	#SY1620	chr14:57568699-57575345	chr14:58498946-58505592	L1HS-1B	13
	#SY1630	chr15:42331160-42337875	chr15:44543868-44550583	L1HS-1B	17
	#SY1696	chr16:72415481-72422143	chr16:73857980-73864642	L1HS-1B	13
	#SY1874	chrX:23015977-23022650	chrX:23256320-23262993	L1HS-1B	15
L1HS-PreTa	#SY19	chr1:233508483-233515149	chr1:237182442-237189108	L1HS-PreTa	10
	#SY21	chr1:177567292-177573961	chr1:180835635-180842304	L1HS-PreTa	16
	#SY25	chr1:85925911-85932569	chr1:86213890-86220548	L1HS-PreTa	15
	#SY51	chr1:181546088-181552737	chr1:184814431-184821080	L1HS-PreTa	15
	#SY70	chr1:34700453-34707108	chr1:35031360-35038015	L1HS-PreTa	9
	#SY82	chr1:190418331-190424995	chr1:193686674-193693338	L1HS-PreTa	17
	#SY83	chr1:68911489-68918152	chr1:69199468-69206131	L1HS-PreTa	13
	#SY112	chr1:119106682-119113359	chr1:119394640-119401317	L1HS-PreTa	16
	#SY163	chr2:181523584-181530236	chr2:181698078-181704730	L1HS-PreTa	18
	#SY218	chr2:36250991-36257647	chr2:36339340-36345996	L1HS-PreTa	14
	#SY256	chr2:148779727-148786389	chr2:148945995-148952657	L1HS-PreTa	16
	#SY260	chr2:158248049-158254711	chr2:158422541-158429203	L1HS-PreTa	15
	#SY264	chr2:102641021-102647683	chr2:103182503-103189165	L1HS-PreTa	14
	#SY267	chr2:193902342-193908995	chr2:194076836-194083489	L1HS-PreTa	15
	#SY290	chr2:71549925-71556591	chr2:71638270-71644936	L1HS-PreTa	5
	#SY296	chr2:126651537-126658177	chr2:126935307-126941947	L1HS-PreTa	17
	#SY310	chr3:77895212-77901828	chr3:77812522-77819138	L1HS-PreTa	9
	#SY358	chr3:54403085-54409704	chr3:54428045-54434664	L1HS-PreTa	10
	#SY396	chr3:4932971-4939612	chr3:4957971-4964612	L1HS-PreTa	16
	#SY410	chr3:138164921-138171597	chr3:136682223-136688899	L1HS-PreTa	18
	#SY424	chr3:159219862-159226517	chr3:157737160-157743815	L1HS-PreTa	11
	#SY444	chr3:164437123-164443760	chr3:162954421-162961058	L1HS-PreTa	10
	#SY454	chr4:53523236-53529895	chr4:53682308-53688967	L1HS-PreTa	14
	#SY572	chr4:63421127-63427783	chr4:63592361-63599017	L1HS-PreTa	9
	#SY625	chr4:190432849-190439722	chr4:190057700-190064573	L1HS-PreTa	16
	#SY662	chr5:104876533-104883187	chr5:104848634-104855288	L1HS-PreTa	10
	#SY676	chr5:152430404-152437076	chr5:152450211-152456883	L1HS-PreTa	14
	#SY694	chr5:110665512-110672163	chr5:110637613-110644264	L1HS-PreTa	17
	#SY717	chr5:145968920-145975591	chr5:145988727-145995398	L1HS-PreTa	18
	#SY751	chr5:119048052-119054721	chr5:119020153-119026822	L1HS-PreTa	10
	#SY753	chr5:166326049-166332709	chr5:166393471-166400131	L1HS-PreTa	17
	#SY795	chr5:160068885-160075540	chr5:160136307-160142962	L1HS-PreTa	16
	#SY804	chr5:132946565-132953190	chr5:132918666-132925291	L1HS-PreTa	16
	#SY840	chr6:84100055-84106729	chr6:84043336-84050010	L1HS-PreTa	16
	#SY887	chr6:156737921-156744570	chr6:156645808-156652457	L1HS-PreTa	4
	#SY908	chr6:156447064-156453713	chr6:156354951-156361600	L1HS-PreTa	14
	#SY943	chr7:140214679-140221341	chr7:140761495-140768157	L1HS-PreTa	14
	#SY985	chr7:93061289-93067956	chr7:93416638-93423305	L1HS-PreTa	14
	#SY993	chr7:146976998-146983677	chr7:147539350-147546029	L1HS-PreTa	14
	#SY1021	chr7:62053046-62059699	chr7:62608896-62615549	L1HS-PreTa	11
	#SY1071	chr8:89766731-89773400	chr8:89697615-89704284	L1HS-PreTa	17
	#SY1095	chr8:136956977-136963629	chr8:136887795-136894447	L1HS-PreTa	12
	#SY1177	chr9:82893704-82900376	chr9:85664150-85670822	L1HS-PreTa	15
	#SY1369	chr11:84713131-84719801	chr11:85035483-85042153	L1HS-PreTa	17
	#SY1419	chr11:86728413-86735064	chr11:87050765-87057416	L1HS-PreTa	13
	#SY1431	chr12:37479530-37486169	chr12:39193263-39199902	L1HS-PreTa	16
	#SY1443	chr12:50242369-50249025	chr12:51956102-51962758	L1HS-PreTa	17
	#SY1460	chr12:53468310-53474973	chr12:55182043-55188706	L1HS-PreTa	14
	#SY1510	chr13:47937366-47944021	chr13:49039365-49046020	L1HS-PreTa	16
	#SY1527	chr13:97117346-97124034	chr13:98319345-98326033	L1HS-PreTa	16
	#SY1551	chr13:76084651-76091303	chr13:77186650-77193302	L1HS-PreTa	15
	#SY1560	chr13:92135503-92142163	chr13:93337502-93344162	L1HS-PreTa	15
	#SY1590	chr14:44243729-44250386	chr14:45173979-45180636	L1HS-PreTa	5
	#SY1609	chr14:60591257-60597929	chr14:61521504-61528176	L1HS-PreTa	12
	#SY1621	chr14:62072006-62078650	chr14:63002253-63008897	L1HS-PreTa	14
	#SY1704	chr16:67174558-67181225	chr16:68617057-68623724	L1HS-PreTa	16
	#SY1725	chr17:62022851-62029488	chr17:64592389-64599026	L1HS-PreTa	13
	#SY1729	chr17:9459708-9466361	chr17:9518983-9525636	L1HS-PreTa	15
	#SY1733	chr17:66052228-66058881	chr17:68540633-68547286	L1HS-PreTa	14
	#SY1906	chrX:82603235-82609888	chrX:82797090-82803743	L1HS-PreTa	16
	#SY1911	chrX:82120438-82127101	chrX:82314293-82320956	L1HS-PreTa	12
	#SY1921	chrX:26091014-26098527	chrX:26331357-26338870	L1HS-PreTa	7
L1HS-Ta0	#SY24	chr1:192919860-192926503	chr1:196188203-196194846	L1HS-Ta0	14
	#SY53	chr1:86856490-86863132	chr1:87144469-87151111	L1HS-Ta0	18
	#SY100	chr1:162938609-162955085	chr1:166211968-166218639	L1HS-Ta0	19
	#SY160	chr2:130155796-130161143	chr2:130439566-130444913	L1HS-Ta0	19
	#SY243	chr2:16696284-16702969	chr2:16774656-16781341	L1HS-Ta0	14
	#SY252	chr2:178662994-178669630	chr2:178837487-178844123	L1HS-Ta0	12
	#SY309	chr3:46799349-46805982	chr3:46824345-46830978	L1HS-Ta0	10
	#SY426	chr3:26414211-26420856	chr3:26439207-26445852	L1HS-Ta0	12
	#SY475	chr4:79625997-79632674	chr4:79268818-79275495	L1HS-Ta0	14
	#SY488	chr4:170811084-170817727	chr4:170436354-170442997	L1HS-Ta0	14
	#SY568	chr4:121227149-121233827	chr4:120869546-120876224	L1HS-Ta0	12
	#SY570	chr4:59773023-59779662	chr4:59944257-59950896	L1HS-Ta0	11
	#SY594	chr4:62634109-62640759	chr4:62805343-62811993	L1HS-Ta0	13
	#SY603	chr4:80982793-80989237	chr4:80625614-80632058	L1HS-Ta0	17
	#SY641	chr4:79383762-79390405	chr4:79026583-79033226	L1HS-Ta0	8
	#SY763	chr5:85841879-85848613	chr5:85806123-85812857	L1HS-Ta0	14
	#SY788	chr5:155421218-155427870	chr5:155488640-155495292	L1HS-Ta0	10
	#SY830	chr6:73754801-73761447	chr6:73698080-73704726	L1HS-Ta0	17
	#SY842	chr6:2362720-2369353	chr6:2417721-2424354	L1HS-Ta0	13
	#SY905	chr6:94631879-94638539	chr6:94575158-94581818	L1HS-Ta0	13
	#SY1154	chr8:27026730-27033382	chr8:26970813-26977465	L1HS-Ta0	15
	#SY1299	chr10:107524967-107531612	chr10:107534977-107541622	L1HS-Ta0	13
	#SY1343	chr11:31293452-31300120	chr11:31336876-31343544	L1HS-Ta0	14
	#SY1401	chr11:90338759-90345648	chr11:90699111-90706000	L1HS-Ta0	14
	#SY1447	chr12:42787966-42794616	chr12:44501699-44508349	L1HS-Ta0	12
	#SY1477	chr12:53775991-53782648	chr12:55489724-55496381	L1HS-Ta0	14
	#SY1478	chr12:3478287-3484972	chr12:3608026-3614711	L1HS-Ta0	15
	#SY1508	chr13:30774141-30780806	chr13:31876141-31882806	L1HS-Ta0	12
	#SY1611	chr14:62652875-62659522	chr14:63583122-63589769	L1HS-Ta0	14
	#SY1618	chr14:47725723-47732388	chr14:48655973-48662638	L1HS-Ta0	13
	#SY1674	chr16:16841561-16848230	chr16:16934060-16940729	L1HS-Ta0	15
	#SY1824	chr20:7044494-7051158	chr20:7096494-7103158	L1HS-Ta0	12
	#SY1828	chr20:12729357-12736007	chr20:12781357-12788007	L1HS-Ta0	15
	#SY1892	chrX:150169045-150175699	chrX:150498477-150505131	L1HS-Ta0	15
	#SY1897	chrX:154309078-154315732	chrX:154745374-154752028	L1HS-Ta0	18
	#SY1918	chrX:75325769-75332165	chrX:75543069-75549465	L1HS-Ta0	12
	#SY1980	chrX:105518351-105525009	chrX:105712206-105718864	L1HS-Ta0	14
	#SY1944	chrX:49486805-49493727	chrX:49783769-49790691	L1HS-Ta0	15
L1HS-Ta1	#SY12	chr1:105098175-105104824	chr1:105386154-105392803	L1HS-Ta1	17
	#SY101	chr1:233564293-233570939	chr1:237238252-237244898	L1HS-Ta1	10
	#SY105	chr1:86104457-86111124	chr1:86392436-86399103	L1HS-Ta1	15
	#SY106	chr1:67256282-67262933	chr1:67544261-67550912	L1HS-Ta1	12
	#SY130	chr2:153689476-153696132	chr2:153863968-153870624	L1HS-Ta1	10
	#SY170	chr2:169930327-169936973	chr2:170104820-170111466	L1HS-Ta1	15
	#SY215	chr2:11086524-11093175	chr2:11135926-11142577	L1HS-Ta1	15
	#SY216	chr2:4274355-4281018	chr2:4780986-4787649	L1HS-Ta1	19
	#SY228	chr2:176171890-176178543	chr2:176346383-176353036	L1HS-Ta1	14
	#SY250	chr2:144451948-144458598	chr2:144618216-144624866	L1HS-Ta1	14
	#SY301	chr2:197595501-197602163	chr2:197769995-197776657	L1HS-Ta1	16
	#SY318	chr3:117561227-117567875	chr3:116078537-116085185	L1HS-Ta1	12
	#SY337	chr3:160295546-160302199	chr3:158812844-158819497	L1HS-Ta1	15
	#SY364	chr3:3979451-3986100	chr3:4004451-4011100	L1HS-Ta1	12
	#SY391	chr3:89592369-89599010	chr3:89509679-89516320	L1HS-Ta1	14
	#SY401	chr3:134147238-134153890	chr3:132664540-132671192	L1HS-Ta1	15
	#SY434	chr3:110401097-110407741	chr3:108918407-108925051	L1HS-Ta1	14
	#SY501	chr4:137571959-137578621	chr4:137214354-137221016	L1HS-Ta1	15
	#SY528	chr4:107849474-107856149	chr4:107491870-107498545	L1HS-Ta1	18
	#SY547	chr4:94916334-94922983	chr4:94559156-94565805	L1HS-Ta1	15
	#SY552	chr4:14427934-14443664	chr4:14756427-14763110	L1HS-Ta1	9
	#SY560	chr4:81215738-81222388	chr4:80858559-80865209	L1HS-Ta1	14
	#SY634	chr4:81245131-81251570	chr4:80887763-80894391	L1HS-Ta1	16
	#SY689	chr5:103881888-103888535	chr5:103853989-103860636	L1HS-Ta1	1
	#SY764	chr5:108622675-108629321	chr5:108594776-108601422	L1HS-Ta1	15
	#SY808	chr5:151436286-151442941	chr5:34147635-34154269	L1HS-Ta1	13
	#SY817	chr5:172762101-172768752	chr5:172829495-172836146	L1HS-Ta1	15
	#SY852	chr6:24919571-24926235	chr6:24811592-24818256	L1HS-Ta1	12
	#SY876	chr6:113131332-113137932	chr6:113024639-113031239	L1HS-Ta1	13
	#SY928	chr6:133383228-133389891	chr6:133341535-133348198	L1HS-Ta1	14
	#SY963	chr7:110477222-110483866	chr7:110883271-110889915	L1HS-Ta1	13
	#SY972	chr7:113009828-113016473	chr7:113415877-113422522	L1HS-Ta1	15
	#SY974	chr7:65195654-65202334	chr7:65751504-65758184	L1HS-Ta1	11
	#SY992	chr7:24854408-24861065	chr7:25081168-25087825	L1HS-Ta1	14
	#SY1003	chr7:30251790-30258455	chr7:30478550-30485215	L1HS-Ta1	10
	#SY1019	chr7:141073356-141080006	chr7:141620172-141626822	L1HS-Ta1	9
	#SY1094	chr8:73950030-73956686	chr8:73787476-73794132	L1HS-Ta1	10
	#SY1178	chr9:89991128-89997791	chr9:92911574-92918237	L1HS-Ta1	15
	#SY1225	chr9:44992093-44999174	chr9:46439348-46446429	L1HS-Ta1	12
	#SY1261	chr10:107126788-107133442	chr10:107136798-107143452	L1HS-Ta1	16
	#SY1301	chr10:5277001-5283638	chr10:5287001-5293638	L1HS-Ta1	16
	#SY1302	chr10:6451283-6457949	chr10:6411277-6417943	L1HS-Ta1	13
	#SY1332	chr11:92793494-92800145	chr11:93153846-93160497	L1HS-Ta1	14
	#SY1333	chr11:78066168-78072805	chr11:78388520-78395157	L1HS-Ta1	9
	#SY1363	chr11:92509133-92515798	chr11:92869485-92876150	L1HS-Ta1	18
	#SY1399	chr11:94808719-94815371	chr11:95169071-95175723	L1HS-Ta1	11
	#SY1402	chr11:124911399-124918050	chr11:125406189-125412840	L1HS-Ta1	14
	#SY1407	chr11:36529431-36536079	chr11:36572855-36579503	L1HS-Ta1	17
	#SY1424	chr12:68453150-68459804	chr12:70166883-70173537	L1HS-Ta1	17
	#SY1434	chr12:125308098-125314793	chr12:126783218-126789913	L1HS-Ta1	11
	#SY1501	chr13:29113538-29120157	chr13:30215538-30222157	L1HS-Ta1	14
	#SY1691	chr16:82228041-82234711	chr16:83670540-83677210	L1HS-Ta1	18
	#SY1860	chr22:27383505-27390145	chr22:29058951-29065591	L1HS-Ta1	25
	#SY1893	chrX:56605024-56611692	chrX:56722003-56728671	L1HS-Ta1	16
	#SY1907	chrX:11484710-11491357	chrX:11725053-11731700	L1HS-Ta1	14
	#SY1917	chrX:118351004-118357877	chrX:118569122-118575995	L1HS-Ta1	21
	#SY1930	chrX:80902490-80909136	chrX:81096345-81102991	L1HS-Ta1	14
	#SY1953	chrX:54027847-54034528	chrX:54144826-54151507	L1HS-Ta1	16
Total	443			Average	14
